# Supplementary material for: Metabolic reprogramming related to whole-chromosome instability in models for Hürthle cell carcinoma
Source: Sci Rep. 2020 Jun 12;10:9578. doi: 10.1038/s41598-020-66599-1 (PMC7293353; doi:10.1038/s41598-020-66599-1)
Supplement: Supplementary file 2 — Supplementary Tables. [file 41598_2020_66599_MOESM2_ESM.xlsx]

## Sheet: SUPPL TABLES S2-S5
Supplementary Files
Metabolic reprogramming related to whole-chromosome instability in models for Hürthle cell carcinoma
Ruben D. Addie1,2, Sarantos Kostidis2, Willem E. Corver1, Jan Oosting1, Sepideh Aminzadeh-Gohari3, René G. Feichtinger3, Barbara Kofler3, Mehtap Derya Aydemirli1, Martin Giera2, Hans Morreau1
Affiliations:
1. Department of Pathology, Leiden University Medical Center, Albinusdreef 2, 2333ZA, Leiden, The Netherlands
2. Center for Proteomics and Metabolomics, Leiden University Medical Center, Albinusdreef 2, 2333ZA, Leiden, The Netherlands
3. Research Program for Receptor Biochemistry and Tumor Metabolism, Department of Pediatrics, University Hospital of the Paracelsus Medical University, Müllner Hauptstraße 48, 5020 Salzburg, Austria
* Corresponding author: Willem E. Corver, PhD, Dept. of Pathology, Leiden University Medical Center, P.O. Box 9600, L1-Q, 2300 RC, Leiden, The Netherlands, w.e.corver@lumc.nl

## Sheet: SUPPL TABLE S2
Supplementary Table S2.
Uptake and release rates of metabolites from and to the medium, respectively, expressed as µmol of metabolite per hour per million of cells. Negative values indicate uptake and positive values indicate release.
metabolite	XTC.UC1_1	XTC.UC1_2	XTC.UC1_3	FTC-236_1	FTC-236_2	FTC-236_3	BHP2-7_1	BHP2-7_2	BHP2-7_3	SW579_1	SW579_2	SW579_3
Alanine	2.33	2.44	2.42	0.56	0.52	0.63	0.2	0.27	0.23	-0.89	-0.81	-0.69
Aspartate	0.1	0.17	0.19	-0.57	-0.52	-0.51	-0.25	-0.25	-0.25	-3.19	-3.1	-2.89
Asparagine	-0.12	-0.12	-0.11	-0.16	-0.15	-0.14	-0.17	-0.17	-0.17	-3.6	-3.59	-3.52
Arginine	-0.24	-0.25	-0.24	-0.4	-0.36	-0.43	-0.3	-0.34	-0.3	-3.14	-2.99	-3.02
Glutamine	-0.9	-0.9	-0.9	-1.15	-1.11	-1.08	-0.85	-0.89	-0.89	-1.11	-1.11	-1.1
Glutamate	1.03	1.07	0.98	-0.37	-0.3	-0.37	0.87	0.95	0.96	-2.03	-1.72	-1.36
Serine	-0.65	-0.63	-0.62	-0.56	-0.59	-0.59	-0.53	-0.56	-0.59	-2.26	-2.21	-2.21
Glycine	-0.3	-0.26	-0.26	-0.52	-0.56	-0.51	-0.41	-0.41	-0.38	-2.82	-2.81	-2.77
Proline	-0.24	-0.05	-0.05	-0.4	-0.42	-0.23	-0.09	-0.14	-0.18	-3.61	-3.4	-3.2
Phenylalanine	-0.57	-0.6	-0.6	-0.71	-0.67	-0.61	-0.69	-0.6	-0.67	-2.13	-2.1	-2.06
Tyrosine	-0.32	-0.33	-0.34	0.19	0.18	0.19	-0.16	-0.15	-0.21	-3.38	-3.28	-3.28
Histidine	-0.56	-0.54	-0.56	-0.66	-0.19	-0.05	-0.59	-0.6	-0.61	-2.61	-2.61	-2.44
Isoleucine	-0.36	-0.38	-0.38	-0.41	-0.42	-0.38	-0.46	-0.48	-0.46	-2.8	-2.72	-2.72
Leucine	-0.45	-0.47	-0.43	-0.68	-0.75	-0.72	-0.63	-0.59	-0.56	-2.26	-2.23	-2.23
Valine	-0.59	-0.55	-0.59	-0.69	-0.74	-0.63	-0.65	-0.68	-0.67	-2.1	-2.06	-2.07
Threonine	-0.56	-0.57	-0.57	-0.88	-0.85	-0.78	-0.67	-0.66	-0.66	-1.95	-1.93	-1.91
Methionine	-0.52	-0.48	-0.52	-0.7	-0.62	-0.56	-0.58	-0.59	-0.58	-2.35	-2.26	-2.24
Lysine	-0.51	-0.55	-0.53	-0.89	-0.84	-0.72	-0.78	-0.69	-0.73	-1.96	-1.89	-1.91
Tryptophan	-1.17	-1.28	-1.32	-0.89	-1	-0.93	-0.76	-0.77	-0.91	-1.18	-0.94	-0.85
N,N-Dimethylglycine	-0.37	-0.24	-0.37	-0.59	-0.72	-0.46	-0.41	-0.32	-0.32	-2.86	-2.73	-2.6
Ornithine	0.53	0.54	0.53	0.8	0.83	0.88	0.6	0.57	0.58	1.96	2.04	2.14
Betaine	-0.09	-0.12	-0.18	-0.63	-0.47	-0.52	-0.69	-0.59	-0.56	-2.84	-2.77	-2.53
Succinate	-0.31	-0.3	-0.29	-0.61	-0.71	-0.61	-0.39	-0.38	-0.41	-2.69	-2.67	-2.64
Lactate	0.65	0.65	0.64	1.31	1.31	1.37	1.28	1.37	1.35	0.62	0.68	0.78
Pyruvate	-0.88	-0.9	-0.86	-1.53	-1.69	-1.64	-1.28	-1.23	-1.25	0.24	0.26	0.24
Glucose	-0.42	-0.41	-0.43	-0.75	-0.81	-0.77	-0.63	-0.63	-0.66	-2.19	-2.14	-2.15
Fructose	0.14	0.08	0.12	-0.18	-0.29	-0.42	-0.18	-0.11	-0.15	-3.36	-3.63	-3.34
myo-Inositol	-0.2	-0.19	-0.18	-0.28	-0.37	-0.03	-0.21	-0.26	-0.26	-3.46	-3.33	-3.24
Pantothenate	-0.7	-0.68	-0.68	-1.3	-1.69	-1.67	-0.75	-0.84	-0.74	-0.97	-1.01	-0.97
Choline	-0.55	-0.53	-0.56	-0.62	-0.66	-0.58	-0.57	-0.56	-0.56	-2.3	-2.27	-2.25
Creatine	-0.42	-0.43	-0.41	-0.71	-0.72	-0.71	-0.47	-0.47	-0.46	-2.42	-2.4	-2.36
Formate	1.14	1.17	1.12	0.46	0.45	0.5	0.95	0.97	0.94	-1.52	-1.45	-1.35
Acetate	-0.26	-0.23	-0.49	0.48	0.2	0.63	0.63	0.63	0.56	-2.85	-2.74	-2.3
2-Oxoisocaproate	0.45	0.46	0.47	0.53	0.56	0.58	1.05	1.13	1.09	1.79	1.89	1.99
Pyroglutamate	0.4	0.42	0.41	0.9	0.9	0.94	0.61	0.63	0.62	-2.11	-2.05	-2.01
Cystine	-0.28	-0.26	-0.22	-0.23	-0.28	-0.13	-0.33	-0.33	-0.34	-3.27	-3.15	-3.18
Hypoxanthine	-0.9	-0.9	-0.9	-0.92	-1.18	-1.02	-1.2	-1.2	-1.2	-0.93	-0.78	-0.86
Niacinamide	-0.78	-0.59	-0.71	-0.9	-1.14	-1.07	-1.07	-1	-1.02	-1.31	-1.17	-1.24
Pyridoxine	0.33	0.92	0.75	1.21	1.45	1.61	0.89	0.78	1.06	0.92	0.92	1.17
trans-4-Hydroxy-L-proline	-0.04	-0.05	-0.07	-0.11	-0.08	-0.02	-0.03	-0.04	0	-4.07	-3.83	-3.66
2-Hydroxyisobutyrate	-0.13	0.67	0.05	1.64	1.29	1.12	-1.72	-0.89	-0.41	1.42	1.42	1.24
3-Hydroxybutyrate	-0.37	-0.35	-0.36	-0.7	-0.78	-0.74	-0.52	-0.47	-0.55	-2.41	-2.41	-2.34
3-Methyl-2-oxovalerate	0.49	0.51	0.5	0.35	0.35	0.35	1.1	1.21	1.14	1.93	1.96	2.12

## Sheet: SUPPL TABLE S3
Supplementary Table S3.
Relative changes of uptake and release rates of metabolites from and to the medium, respectively. Each value for a specific metabolite (μmol/h/million cell) was divided by the mean value of that metabolite. Negative values indicate uptake and positive values indicate release.
groups	XTC.UC1_1	XTC.UC1_2	XTC.UC1_3	FTC-236_1	FTC-236_2	FTC-236_3	BHP2-7_1	BHP2-7_2	BHP2-7_3	SW579_1	SW579_2	SW579_3
initially plated cells (10^6)	1.2	1.2	1.2	0.3	0.3	0.3	0.6	0.6	0.6	0.5	0.5	0.5
number of cells at 72h (10^6)	2.5	2.5	2.5	2	2	2	2.5	2.5	2.5	1.4	1.4	1.4
medium volume (ml)	10	10	10	10	10	10	10	10	10	10	10	10
culture time (h)	72	72	72	72	72	72	72	72	72	72	72	72
growth rate μ	0.01	0.01	0.01	0.03	0.03	0.03	0.02	0.02	0.02	0.01	0.01	0.01
doubling time (h)	68	68	68	27.2	27.2	27.2	35.9	35.9	35.9	54	54	54
AU growth curve	127.5	127.5	127.5	66.2	66.2	66.2	95.3	95.3	95.3	63.9	63.9	63.9
metabolite
Alanine	30.58	31.97	31.67	7.39	6.8	8.22	2.61	3.52	3.06	-11.68	-10.6	-9.06
Aspartate	0.71	1.2	1.36	-4.06	-3.74	-3.65	-1.79	-1.81	-1.81	-22.82	-22.18	-20.66
Asparagine	-2.61	-2.47	-2.23	-3.28	-3.07	-2.86	-3.61	-3.61	-3.62	-76.15	-75.87	-74.42
Arginine	-16.77	-17.87	-17.2	-28.12	-25.87	-30.51	-20.98	-23.91	-21.14	-223.02	-212.49	-214.82
Glutamine	-149.4	-149.38	-149.34	-190.52	-183.79	-178.58	-140.45	-147.67	-147.32	-184.45	-183.59	-181.39
Glutamate	8.7	9.1	8.34	-3.1	-2.54	-3.1	7.37	8.04	8.13	-17.18	-14.61	-11.51
Serine	-20.56	-19.96	-19.83	-17.89	-18.68	-18.89	-16.98	-17.99	-18.82	-72	-70.24	-70.27
Glycine	-3.72	-3.17	-3.26	-6.49	-6.95	-6.28	-5.05	-5.15	-4.66	-35	-34.84	-34.45
Proline	-1.66	-0.34	-0.34	-2.79	-2.91	-1.58	-0.62	-0.97	-1.28	-25.25	-23.8	-22.39
Phenylalanine	-4.76	-5.01	-5.03	-5.91	-5.62	-5.08	-5.76	-4.99	-5.59	-17.86	-17.61	-17.23
Tyrosine	-2.15	-2.21	-2.29	1.26	1.21	1.3	-1.05	-1.02	-1.38	-22.78	-22.09	-22.12
Histidine	-3.08	-3	-3.08	-3.64	-1.03	-0.29	-3.26	-3.32	-3.36	-14.46	-14.43	-13.51
Isoleucine	-10.79	-11.46	-11.43	-12.4	-12.7	-11.44	-13.88	-14.54	-13.87	-84.07	-81.6	-81.55
Leucine	-16.83	-17.6	-16.32	-25.57	-28.06	-26.87	-23.62	-21.99	-20.98	-84.9	-83.75	-83.77
Valine	-12.85	-11.84	-12.75	-14.85	-16.14	-13.63	-13.97	-14.62	-14.47	-45.43	-44.65	-44.74
Threonine	-12.99	-13.15	-13.18	-20.24	-19.5	-18.08	-15.47	-15.3	-15.14	-44.97	-44.6	-44.16
Methionine	-4.38	-4.06	-4.37	-5.84	-5.22	-4.69	-4.84	-4.94	-4.9	-19.76	-18.96	-18.76
Lysine	-11.34	-12.31	-11.81	-19.77	-18.67	-16.06	-17.26	-15.38	-16.31	-43.48	-41.93	-42.41
Tryptophan	-1.83	-1.99	-2.05	-1.39	-1.55	-1.45	-1.18	-1.2	-1.42	-1.84	-1.46	-1.32
N,N-Dimethylglycine	-0.04	-0.03	-0.04	-0.07	-0.08	-0.05	-0.05	-0.04	-0.04	-0.34	-0.32	-0.31
Ornithine	10.42	10.48	10.4	15.69	16.23	17.2	11.66	11.07	11.42	38.45	40.02	41.8
Betaine	-0.09	-0.12	-0.19	-0.66	-0.49	-0.55	-0.73	-0.62	-0.59	-2.99	-2.91	-2.66
Succinate	-2.69	-2.64	-2.5	-5.31	-6.2	-5.28	-3.39	-3.31	-3.56	-23.47	-23.22	-22.95
Lactate	351.19	350.13	348.87	707.31	710.01	740.49	693.03	744.31	731.94	336.49	366.75	423.09
Pyruvate	-13.15	-13.49	-12.9	-22.87	-25.33	-24.58	-19.06	-18.41	-18.63	3.52	3.86	3.54
Glucose	-477.06	-476.52	-496.6	-864.13	-932.95	-885.17	-723.02	-724.16	-761.45	-2510.28	-2459.66	-2471.87
Fructose	3.96	2.39	3.47	-5.08	-8.25	-11.78	-5.09	-2.99	-4.14	-94.9	-102.3	-94.15
myo-Inositol	-2.86	-2.64	-2.57	-3.93	-5.24	-0.42	-2.89	-3.61	-3.62	-48.66	-46.89	-45.54
Pantothenate	-0.59	-0.57	-0.57	-1.08	-1.42	-1.4	-0.63	-0.7	-0.62	-0.81	-0.84	-0.81
Choline	-2.42	-2.34	-2.47	-2.7	-2.88	-2.52	-2.49	-2.44	-2.43	-10.05	-9.91	-9.85
Creatine	-1.12	-1.15	-1.1	-1.87	-1.9	-1.89	-1.25	-1.25	-1.23	-6.42	-6.38	-6.27
Formate	3.42	3.52	3.37	1.38	1.35	1.5	2.85	2.92	2.83	-4.56	-4.36	-4.05
Acetate	-0.48	-0.43	-0.93	0.91	0.37	1.18	1.18	1.19	1.05	-5.37	-5.15	-4.34
2-Oxoisocaproate	1.62	1.65	1.7	1.9	2.02	2.1	3.79	4.07	3.93	6.45	6.81	7.17
Pyroglutamate	34.46	36.03	35.51	78.09	78.33	81.07	52.62	54.23	54.03	-182.99	-177.83	-174.47
Cystine	-4.04	-3.68	-3.2	-3.34	-3.95	-1.85	-4.79	-4.78	-4.82	-46.79	-45.12	-45.59
Hypoxanthine	-1.03	-1.03	-1.03	-1.05	-1.35	-1.17	-1.38	-1.38	-1.38	-1.07	-0.89	-0.99
Niacinamide	-0.93	-0.71	-0.85	-1.07	-1.36	-1.27	-1.28	-1.19	-1.22	-1.56	-1.4	-1.48
Pyridoxine	0.06	0.17	0.14	0.23	0.27	0.3	0.17	0.15	0.2	0.17	0.17	0.22
trans-4-Hydroxy-L-proline	-0.16	-0.23	-0.29	-0.48	-0.35	-0.09	-0.12	-0.16	0.01	-17.12	-16.09	-15.38
2-Hydroxyisobutyrate	-0.01	0.06	0	0.14	0.11	0.1	-0.15	-0.08	-0.04	0.13	0.13	0.11
3-Hydroxybutyrate	-0.41	-0.39	-0.4	-0.78	-0.87	-0.82	-0.58	-0.52	-0.61	-2.67	-2.67	-2.59
3-Methyl-2-oxovalerate	2.17	2.23	2.21	1.53	1.54	1.53	4.84	5.35	5.03	8.53	8.64	9.37

## Sheet: SUPPL TABLE S4
Supplementary Table S4.
Fold changes (fc) and p-values from pairwise comparison of the quantified intracellular metabolites between the TC cell lines XTC.UC1, FTC-236, SW579 and BHP2-7.
Values in bold font highlight the statistically significant fold change after multiple testing correction of the p-values.
	XTC.UC1 - FTC-236		XTC.UC1 - SW579		XTC.UC1 - BHP27		FTC.236 - SW579		FTC236 - BHP2-7		BHP2-7 - SW579
metabolite	fc	p	fc	p	fc	p	fc	p	fc	p	fc	p
1-methylnicotinamide	-2.31	0.00026	-0.89	0.00168	-3.76	0.00033	1.42	0.00045	-1.45	0.00045	-2.87	0.00054
2-oxoisocaproate	1.27	0.00067	-1.13	0.00432	-0.5	0.00719	-2.39	0.00101	-1.77	0.00098	0.63	0.09862
5-oxoproline	0.03	0.41882	-1.38	0.00015	-0.17	0.30318	-1.41	0.00046	-0.21	0.25246	1.21	0.00054
Acetate	-0.23	0.00067	-1.04	9e-05	-0.05	0.4031	-0.81	8e-05	0.18	0.00874	1	0.00055
Acetylcarnitine	0.12	0.18872	2.18	0.00053	2.24	0.00041	2.07	0.00046	2.12	0.00045	0.06	0.93355
ADP	1.07	0.00134	-0.86	0.00041	0.77	0.00059	-1.93	0.00046	-0.3	0.05041	1.63	0.00055
Alanine	2.53	5e-05	1.65	9e-05	2.8	6e-05	-0.88	8e-05	0.27	0.00306	1.15	0.00011
alpha-ketoglutarate	-0.32	0.0053	-1.04	0.00528	-1.33	0.00041	-0.72	0.00604	-1	0.00045	-0.29	0.02982
AMP	0.96	0.06323	0.23	0.78489	1.06	0.02958	-0.73	0.08337	0.1	0.70362	0.83	0.26672
Arginine	0.46	0.0191	-1.32	0.00015	0.39	0.02796	-1.77	0.00015	-0.06	0.86226	1.71	0.00011
Asparagine	0.93	0.00017	-3.03	9e-05	2.17	6e-05	-3.96	8e-05	1.24	8e-05	5.2	0.00011
Aspartate	2.46	5e-05	1.48	9e-05	2.56	0.00041	-0.99	8e-05	0.09	0.13431	1.08	0.00055
ATP	0.79	0.00704	-0.98	0.00015	0.84	0.00083	-1.76	8e-05	0.06	0.97051	1.82	0.00011
beta-Alanine	1.97	5e-05	0.79	0.00053	0.08	0.01802	-1.18	0.00046	-1.9	8e-05	-0.72	0.00055
Betaine	1.97	0.00041	0.74	0.00027	1.45	6e-05	-1.23	0.00283	-0.51	0.00874	0.72	0.01464
Choline	0.43	0.00704	1.2	9e-05	0.44	0.0066	0.76	0.00527	0.01	0.82218	-0.76	0.00939
Citrate	2.09	0.00041	-0.29	0.03085	0.96	0.00041	-2.38	8e-05	-1.14	0.00045	1.25	0.00055
CoA	1.46	0.00041	0.23	0.113	1.14	0.00041	-1.23	0.00046	-0.32	0.25246	0.91	0.00088
Creatine	-0.01	0.47989	1.43	9e-05	1.16	6e-05	1.44	0.00046	1.16	0.00045	-0.27	0.01835
CTP	0.95	0.00108	-0.95	9e-05	0.44	0.01144	-1.9	0.00046	-0.51	0.03565	1.39	0.00055
DMG	0.61	0.00041	-0.49	0.00065	-0.26	0.00059	-1.1	0.00046	-0.87	0.00045	0.23	0.0171
Formate	0.52	0.00348	-0.53	0.01071	0.37	0.0066	-1.05	0.0006	-0.15	0.06976	0.9	0.00088
Fructose	1.02	0.00017	-0.13	0.58496	0.93	6e-05	-1.15	0.00046	-0.09	0.47311	1.06	0.00079
Fumarate	0.57	0.00051	-0.08	0.58474	0.27	0.00767	-0.64	0.0006	-0.3	0.00056	0.35	0.00939
GABA	1.8	0.00041	1.14	9e-05	0.58	0.00041	-0.66	0.00046	-1.22	0.00045	-0.56	0.00055
Glucose	0.16	0.1723	-0.1	0.6817	0.23	0.09998	-0.26	0.4686	0.07	0.86226	0.33	0.34166
Glutamate	0.84	5e-05	0.25	0.00224	0.25	6e-05	-0.59	8e-05	-0.6	8e-05	0	0.34166
Glutamine	-1.15	5e-05	-1.57	9e-05	-0.6	0.00031	-0.42	0.00061	0.56	0.00045	0.97	0.00011
Glycine	1.21	5e-05	-0.17	0.09676	0.84	6e-05	-1.38	8e-05	-0.37	0.0022	1.01	0.00011
GPC	0.39	0.00108	-1.49	0.00053	-1.49	0.00041	-1.88	0.00046	-1.88	0.00045	0	1
GSH	1.54	5e-05	0.41	0.00041	0.3	0.0034	-1.13	8e-05	-1.24	8e-05	-0.11	0.34166
GSSG	0.34	0.00704	-0.98	9e-05	0.04	0.6949	-1.31	8e-05	-0.3	0.03258	1.02	0.00011
GTP	0.41	0.47989	-2.04	0.00053	0.3	0.9698	-2.45	0.00046	-0.11	0.97051	2.34	0.00055
Histidine	1.05	0.00041	0.47	0.01337	0.96	0.00041	-0.58	0.00935	-0.09	0.47155	0.49	0.04843
Hypotaurine	1.07	0.00041	-0.24	0.00572	0.59	6e-05	-1.31	0.00046	-0.48	0.00045	0.83	0.00011
Isoleucine	0.59	0.00348	-0.33	0.35034	0.57	0.00059	-0.92	0.00201	-0.02	0.625	0.9	0.00154
Lactate	0.18	0.21329	-0.94	0.00317	-0.55	0.00719	-1.13	0.00138	-0.74	0.01659	0.39	0.18826
Leucine	0.6	0.00131	-0.26	0.44848	0.66	0.0002	-0.86	0.00061	0.05	0.97051	0.91	0.00108
Lysine	0.13	0.23369	0.14	0.633	0.22	0.20967	0.01	1	0.09	0.97051	0.08	0.93355
Malate	0.6	5e-05	-0.13	0.28183	0.42	0.0002	-0.73	8e-05	-0.18	0.02076	0.55	0.00033
Methionine	0.86	5e-05	-0.01	1	1.12	6e-05	-0.87	0.00061	0.26	0.21146	1.13	0.00018
myo-inositol	0.04	0.44785	-0.15	0.53705	0.44	0.00041	-0.19	0.2675	0.4	8e-05	0.6	0.00011
NAA	2.77	0.00041	6.28	0.00051	0.63	0.00041	3.51	0.00046	-2.13	0.00045	-5.65	0.00055
NAAD	1.26	0.00023	0.7	0.00036	1.55	0.00027	-0.56	0.0001	0.29	0.0001	0.85	0.00013
NAD+	0.79	0.00041	0.83	0.00053	1.8	0.00041	0.04	0.26336	1.01	0.00045	0.97	0.00055
NADP+	1.51	0.00085	0.4	0.15411	1.32	0.00052	-1.11	0.00283	-0.19	0.34684	0.92	0.00088
Ornithine	0.61	0.00704	-1.92	9e-05	0.71	0.0066	-2.53	8e-05	0.11	0.97051	2.64	0.00055
Pantothenate	0.52	0.01487	-0.92	0.00201	-0.86	0.00059	-1.44	0.00046	-1.39	0.00045	0.05	0.98251
PC	0.74	5e-05	-1.4	9e-05	-0.05	0.09998	-2.14	8e-05	-0.8	8e-05	1.35	0.00011
PCr	0.11	0.00175	1.36	9e-05	0.96	6e-05	1.25	8e-05	0.85	8e-05	-0.4	0.00018
PE	1.26	0.0053	2.53	0.00321	1.47	0.00428	1.27	0.02612	0.21	0.66147	-1.06	0.15937
Phenylalanine	0.69	0.00175	0.75	9e-05	0.53	0.00012	0.05	0.91896	-0.16	0.25246	-0.22	0.21546
Proline	0.45	5e-05	-0.58	0.00167	-0.22	0.00251	-1.03	8e-05	-0.67	8e-05	0.36	0.01464
Putrescine	-0.25	0.09198	-0.81	0.00089	0.51	0.01144	-0.55	0.00223	0.76	0.00098	1.32	0.00055
Pyruvate	0.17	0.18872	2.57	0.00053	0.67	0.00348	2.4	0.00046	0.5	0.27576	-1.9	0.00055
Serine	-1.87	0.00041	-3.12	0.00053	-0.89	0.00059	-1.25	0.00046	0.98	0.00045	2.23	0.00011
Succinate	0.03	0.57046	-0.69	0.02029	-0.15	0.36692	-0.72	0.02612	-0.18	0.39375	0.54	0.06816
Taurine	0.92	5e-05	-0.24	0.00224	0.13	0.03344	-1.16	8e-05	-0.79	8e-05	0.37	0.00011
Threonine	1.17	5e-05	1.06	9e-05	1.62	6e-05	-0.11	0.4686	0.45	0.00157	0.56	0.00154
Tryptophan	-0.23	0.26086	-0.39	0.02029	-0.53	0.00076	-0.16	0.29219	-0.29	0.05041	-0.14	0.34166
Tyrosine	0.76	0.00017	0.51	0.00027	0.6	0.00059	-0.24	0.24064	-0.16	0.23373	0.08	0.69607
UDP-Glc	1.27	5e-05	-0.54	0.00053	0.21	0.01401	-1.81	0.00046	-1.06	0.00045	0.75	0.00055
UDP-GlcA	0.34	0.18872	-1.06	9e-05	-0.04	0.6949	-1.4	8e-05	-0.38	0.06858	1.01	0.00011
UDP-GlcNAc	-0.08	0.03275	0.52	0.00053	0.97	0.00041	0.61	0.00046	1.06	0.00045	0.45	0.00088
Valine	0.54	0.00446	0.77	0.00069	0.35	0.01144	0.23	0.55726	-0.19	0.23385	-0.42	0.03274

## Sheet: SUPPL TABLE S5
Supplementary Table S5
Mean concentrations (µM/106 cells ± SD) of intracellular metabolites quantified in biological replicates (XTC.UC1, n = 10; FTC-236, n = 10; SW579, n = 9; BHP2-7 n = 10) of the four TC cell lines.
	XTC.UC1		FTC-236		SW579		BHP2-7
metabolite	mean	±sd	mean	±sd	mean	±sd	mean	±sd
1-methylnicotinamide	0.05	0.02	0.05	0.02	0.08	0.03	0.62	0.03
2-oxoisocaproate	0.24	0.04	0.24	0.05	0.51	0.24	0.33	0.1
5-oxoproline	4.73	0.78	4.73	1.83	12.31	4.47	5.33	1.59
Acetate	2.23	0.16	2.23	0.27	4.59	0.76	2.3	0.15
Acetylcarnitine	0.14	0.02	0.14	0.01	0.03	0.01	0.03	0.01
ADP	0.63	0.18	0.63	0.12	1.14	0.21	0.37	0.05
Alanine	33.13	2.69	33.13	0.8	10.55	1.68	4.74	0.43
alpha-ketoglutarate	0.3	0.06	0.3	0.05	0.61	0.16	0.75	0.07
AMP	0.05	0.02	0.05	0.03	0.04	0.04	0.02	0.02
Arginine	4.06	0.72	4.06	1.18	10.11	3.57	3.09	1.05
Asparagine	1.49	0.2	1.49	0.2	12.14	1.24	0.33	0.15
Aspartate	15.1	0.77	15.1	0.23	5.43	0.92	2.57	0.27
ATP	2.61	0.86	2.61	0.65	5.14	0.72	1.45	0.25
beta-Alanine	3.18	0.13	3.18	0.11	1.83	0.21	3.01	0.15
Betaine	0.94	0.08	0.94	0.06	0.57	0.22	0.34	0.05
Choline	0.77	0.07	0.77	0.2	0.34	0.13	0.57	0.16
Citrate	1.9	0.14	1.9	0.08	2.33	0.41	0.98	0.09
CoA	0.52	0.07	0.52	0.06	0.44	0.11	0.24	0.09
Creatine	3.1	0.21	3.1	0.17	1.15	0.21	1.39	0.08
CTP	0.45	0.1	0.45	0.09	0.87	0.1	0.33	0.05
DMG	0.09	0.01	0.09	0	0.13	0.02	0.11	0
Formate	0.95	0.14	0.95	0.16	1.37	0.37	0.73	0.15
Fructose	9.12	0.87	9.12	1.44	9.98	3.38	4.8	1.28
Fumarate	0.25	0.03	0.25	0.02	0.26	0.05	0.2	0.01
GABA	1.02	0.1	1.02	0.02	0.46	0.07	0.68	0.04
Glucose	70.67	9.21	70.67	25.71	75.72	27.43	60.09	19.57
Glutamate	46.86	1.63	46.86	1.33	39.48	4.31	39.53	1.34
Glutamine	8.07	0.81	8.07	2.9	23.95	3.44	12.2	2.13
Glycine	11.06	0.5	11.06	0.77	12.43	1.79	6.17	0.48
GPC	0.31	0.05	0.31	0.02	0.87	0.14	0.87	0.07
GSH	9.82	0.75	9.82	0.59	7.4	0.94	7.96	1.08
GSSG	5.12	0.79	5.12	0.43	10.08	2.12	4.98	0.87
GTP	0.15	0.08	0.15	0.08	0.6	0.09	0.12	0.05
Histidine	1.79	0.15	1.79	0.21	1.29	0.37	0.92	0.19
Hypotaurine	6.32	0.64	6.32	0.18	7.47	0.97	4.2	0.24
Isoleucine	4.89	0.45	4.89	1.05	6.15	2.12	3.3	0.72
Lactate	46.77	7.6	46.77	18.03	89.78	33.42	68.56	23
Leucine	4.78	0.54	4.78	0.91	5.71	1.77	3.04	0.69
Lysine	2.73	0.45	2.73	1.06	2.48	0.87	2.34	0.87
Malate	2.94	0.34	2.94	0.1	3.22	0.52	2.2	0.24
Methionine	2.06	0.2	2.06	0.3	2.08	0.6	0.95	0.2
myo-inositol	12.69	0.89	12.69	1.25	14.13	2.84	9.34	0.61
NAA	1.97	0.13	1.97	0.02	0.03	0.04	1.27	0.09
NAAD	0.7	0.07	0.7	0	0.43	0	0.24	0
NAD+	1.33	0.1	1.33	0.05	0.75	0.08	0.38	0.03
NADP+	0.13	0.05	0.13	0.02	0.1	0.03	0.05	0.02
Ornithine	1.17	0.29	1.17	0.31	4.45	1.79	0.71	0.28
Pantothenate	0.23	0.07	0.23	0.03	0.43	0.12	0.41	0.05
PC	5.86	0.31	5.86	0.07	15.48	0.41	6.08	0.16
PCr	4.96	0.27	4.96	0.12	1.93	0.23	2.54	0.13
PE	0.87	0.31	0.87	0.18	0.15	0	0.31	0.19
Phenylalanine	2.48	0.15	2.48	0.49	1.48	0.4	1.71	0.35
Proline	5.35	0.48	5.35	0.32	7.98	1.76	6.22	0.41
Putrescine	0.31	0.07	0.31	0.08	0.54	0.1	0.22	0.06
Pyruvate	0.42	0.09	0.42	0.17	0.07	0.05	0.26	0.08
Serine	1.01	0.27	1.01	0.5	8.79	1.81	1.87	0.3
Succinate	0.49	0.08	0.49	0.16	0.78	0.31	0.54	0.13
Taurine	11.68	1.2	11.68	0.52	13.78	1.13	10.68	0.54
Threonine	14.93	1.03	14.93	1.43	7.15	1.63	4.85	0.9
Tryptophan	0.26	0.03	0.26	0.09	0.34	0.07	0.37	0.06
Tyrosine	3.29	0.23	3.29	0.53	2.31	0.59	2.18	0.46
UDP-Glc	0.74	0.08	0.74	0.07	1.08	0.11	0.64	0.08
UDP-GlcA	0.34	0.1	0.34	0.07	0.72	0.08	0.35	0.13
UDP-GlcNAc	1.25	0.08	1.25	0.04	0.87	0.11	0.63	0.05
Valine	4.86	0.55	4.86	1.15	2.84	0.84	3.81	0.81
